# Supplementary material for: A Miniaturized Pump Out Method for Characterizing Molecule Interaction with ABC Transporters
Source: Int J Mol Sci. 2019 Nov 6;20(22):5529. doi: 10.3390/ijms20225529 (PMC6888615; doi:10.3390/ijms20225529)
Supplement: Supplementary file 1 [file ijms-20-05529-s001.zip]

Archive with 2 entries (2 files):
- Supplementary data.pdf
- Table 1.pdf
